# Supplementary material for: Adsorption of Omeprazole on Biobased Adsorbents Doped with Si/Mg: Kinetic, Equilibrium, and Thermodynamic Studies
Source: Molecules. 2023 Jun 6;28(12):4591. doi: 10.3390/molecules28124591 (PMC10302240; doi:10.3390/molecules28124591)
Supplement: Supplementary file 1 [file molecules-28-04591-s001.zip]

Archive with 1 entries (1 files):
- molecules-2386625-supplementary.pdf
